# Supplementary material for: Mitotic Acetylation of Microtubules Promotes Centrosomal PLK1 Recruitment and Is Required to Maintain Bipolar Spindle Homeostasis
Source: Cells. 2021 Jul 22;10(8):1859. doi: 10.3390/cells10081859 (PMC8394630; doi:10.3390/cells10081859)
Supplement: Supplementary file 1 [file cells-10-01859-s001.zip]

Archive with 3 entries (3 files):
- Video1.avi
- Video2.avi
- Video3.avi
